# Supplementary material for: Clinical efficacy of intracavernous injection of platelet lysate for erectile dysfunction
Source: BMC Urol. 2024 Oct 29;24:237. doi: 10.1186/s12894-024-01633-2 (PMC11520801; doi:10.1186/s12894-024-01633-2)
Supplement: Supplementary file 1 — Supplementary Material 1: Additional file 1. File format: .xls. Title of data: Table 2. EHS score and scores to each question in IIEF-5 questionnaire on week 0, 2, 4, 6, 8,16 after PL injections. Description of data: All data represent mean ± SEM(n=26). Symbol a, b, c, d and e indicate P<0.05 when compared to scores on week 0, 2, 4, 6, 8, respectively. [file 12894_2024_1633_MOESM1_ESM.xlsx]

## Sheet: 工作表1
Table 2. EHS score and scores to each question in IIEF-5 questionnaire on week 0, 2, 4, 6, 8,16 after PL injections.
Patient number	26
Age, years	51.6 ± 11.3
Time, weeks	0	2	4	6	8	16
EHS	2.15 ± 0.18	2.58 ± 0.16a	2.77 ± 0.17a	2.85 ± 0.16a,b	3.04 ± 0.15a, b, c	3.15 ± 0.17a, b, c, d
IIEF-5 (Total)	10.92 ± 1.06	13.73 ± 1.07a	14.19 ± 1.14a	15.12 ± 1.14a,c	16.27 ±1.00a, b, c, d	17.23 ±1.05a, b, c, d, e
IIEF-5 (Q1)	1.88 ± 0.23	2.58 ± 0.21a	2.62 ± 0.23a	2.92 ± 0.25a,c	3.12 ± 0.23a, b, c	3.23 ± 0.22a, b, c, d
IIEF-5 (Q2)	2.42 ± 0.25	3.04 ± 0.24a	3.08 ±0.26a	3.08 ±0.26a	3.31 ± 0.22a	3.58 ± 0.23a, b, c, d, e
IIEF-5 (Q3)	2.27 ± 0.24	2.69 ± 0.24a	2.85 ± 0.24a	2.92 ± 0.25a	3.31 ± 0.22a, b, c, d	3.46 ±0.23a, b, c, d, e
IIEF-5 (Q4)	2.58 ± 0.26	3.04 ± 0.27a	3.15 ± 0.26a	3.42 ± 0.23a	3.58 ± 0.23a, b, c	3.65 ± 0.23a, b, c, d
IIEF-5 (Q5)	1.77 ± 0.22	2.38 ± 0.21a	2.50 ±0.23a	2.77 ± 0.25a,b	2.96 ± 0.21a, b, c	3.31 ± 0.22a, b, c, d, e
All data represent mean ± SEM(n=26). Symbol a, b, c, d and e indicate P<0.05 when compared to scores on week 0, 2, 4, 6, 8, respectively.
